# Supplementary material for: Heme Oxygenase-1 Is Upregulated during Differentiation of Keratinocytes but Its Expression Is Dispensable for Cornification of Murine Epidermis
Source: J Dev Biol. 2023 Mar 10;11(1):12. doi: 10.3390/jdb11010012 (PMC10058925; doi:10.3390/jdb11010012)
Supplement: Supplementary file 1 [file jdb-11-00012-s001.zip]

Archive with 1 entries (1 files):
- jdb-2244819-supplementary.pdf
